# Supplementary material for: Genome Evolutionary Dynamics Meets Functional Genomics: A Case Story on the Identification of SLC25A44
Source: Int J Mol Sci. 2021 May 26;22(11):5669. doi: 10.3390/ijms22115669 (PMC8199184; doi:10.3390/ijms22115669)
Supplement: Supplementary file 1 [file ijms-22-05669-s001.zip]

Archive with 1 entries (1 files):
- ijms-1198289-supplementary.pdf
